# Supplementary material for: DLL3 Is a Prognostic and Potentially Predictive Biomarker for Immunotherapy Linked to PD/PD-L Axis and NOTCH1 in Pancreatic Cancer
Source: Biomedicines. 2023 Oct 17;11(10):2812. doi: 10.3390/biomedicines11102812 (PMC10604228; doi:10.3390/biomedicines11102812)
Supplement: Supplementary file 1 [file biomedicines-11-02812-s001.zip]

Archive with 1 entries (1 files):
- biomedicines-2614647-supplementary.pdf
